# Supplementary material for: π-Interrupted Chiral Emitters with Cooperative LE–TADF Emission for Single-Molecule White Circularly Polarized OLEDs
Source: Molecules. 2026 Jun 22;31(12):2195. doi: 10.3390/molecules31122195 (PMC13305632; doi:10.3390/molecules31122195)
Supplement: Supplementary file 1 [file molecules-31-02195-s001.zip]

Archive with 1 entries (1 files):
- molecules-4381770-supplementary.pdf
